# Supplementary material for: The Synergistic Effect of N2 and N7 Modifications on the Inhibitory Efficacy of mRNA Cap Analogues
Source: Pharmaceuticals (Basel). 2024 May 14;17(5):632. doi: 10.3390/ph17050632 (PMC11123931; doi:10.3390/ph17050632)
Supplement: Supplementary file 1 [file pharmaceuticals-17-00632-s001.zip]

Archive with 1 entries (1 files):
- pharmaceuticals-2979608-supplementary.pdf
